# Supplementary material for: Survival of infants ≤24 months of age with brain tumors: A population-based study using the SEER database
Source: PLoS One. 2019 Sep 25;14(9):e0223051. doi: 10.1371/journal.pone.0223051 (PMC6760899; doi:10.1371/journal.pone.0223051)
Supplement: S1 Table — (XLSX) [file pone.0223051.s001.xlsx]

## Sheet: Sheet1
Subtype	1 yr (CI 95%)	5 yr (CI 95%)	10 yr (CI 95%)
Choroid plexus	86 % (74-92)	65% (50-76)	65% (50-76)
Diffuse astrocytic and oligodendroglial	90% (88-92)	83% (80-85)	80% (77-83)
Embryonal	63% (58-67)	48% (43-53)	46% (41-51)
Ependymal	89% (85-92)	61% (56-67)	53% (47-59)
Pilocytic astrocytoma	98% (97-99)	94% (92-96)	93% (90-95)
Medulloblastoma	75% (70-79)	59% (54-64)	58% (52-63)
