# Supplementary material for: Survival of infants ≤24 months of age with brain tumors: A population-based study using the SEER database
Source: PLoS One. 2019 Sep 25;14(9):e0223051. doi: 10.1371/journal.pone.0223051 (PMC6760899; doi:10.1371/journal.pone.0223051)
Supplement: S2 Table — (XLSX) [file pone.0223051.s002.xlsx]

## Sheet: Sheet1
All patients (x vs. y)	Log-rank (Mantel-Cox) test p-value	Holm-Sidak corrected p-value	Benjamini-Hochberg (l/m)Q	Is Log-rank p-value < (i/m)Q	Hazard Ratio (Mantel-Haenszel) hazard of y / hazard of x	95% CI of ratio
Pilocytic astrocytoma vs. Diffuse astrocytic and oligodendroglial	< 0.0001	< 0.0009	0.0233333	Yes	2.388	1.786 to 3.192
Pilocytic astrocytoma vs. Choroid plexus	< 0.0001	< 0.0009	0.0266667	Yes	26.86	10.71 to 67.35
Pilocytic astrocytoma vs. Ependymal	< 0.0001	< 0.0009	0.03	Yes	6.896	5.084 to 9.352
Pilocytic astrocytoma vs. Medulloblastoma	< 0.0001	< 0.0009	0.0333333	Yes	6.487	4.785 to 8.793
Pilocytic astrocytoma vs. Embryonal	< 0.0001	< 0.0009	0.0366667	Yes	8.066	6.199 to 10.50
Diffuse astrocytic and oligodendroglial vs. Choroid plexus	0.0129	0.155315	0.01	No	2.122	1.173 to 3.841
Diffuse astrocytic and oligodendroglial vs. Ependymal	< 0.0001	< 0.0009	0.04	Yes	2.761	2.145 to 3.553
Diffuse astrocytic and oligodendroglial vs. Medulloblastoma	< 0.0001	< 0.0009	0.0433333	Yes	2.714	2.112 to 3.489
Diffuse astrocytic and oligodendroglial vs. Embryonal	< 0.0001	< 0.0009	0.0466667	Yes	4.375	3.473 to 5.512
Choroid plexus vs. Ependymal	0.2119	0.927156	0.0166667	No	1.308	0.8580 to 1.994
Choroid plexus vs. Medulloblastoma	0.1398	0.835868	0.0133333	No	1.368	0.9024 to 2.075
Choroid plexus vs. Embryonal	0.0016	0.0221685	0.00666667	Yes	1.776	1.244 to 2.536
Ependymal vs. Medulloblastoma	0.5479	0.999643	0.02	No	1.074	0.8516 to 1.353
Ependymal vs. Embryonal	< 0.0001	< 0.0009	0.05	Yes	1.619	1.311 to 2.001
Medulloblastoma vs. Embryonal	0.0005	0.00747381	0.00333333	Yes	1.457	1.179 to 1.799
