# Supplementary material for: Survival of infants ≤24 months of age with brain tumors: A population-based study using the SEER database
Source: PLoS One. 2019 Sep 25;14(9):e0223051. doi: 10.1371/journal.pone.0223051 (PMC6760899; doi:10.1371/journal.pone.0223051)
Supplement: S3 Table — (XLSX) [file pone.0223051.s003.xlsx]

## Sheet: Sheet1
Year	1 yr (CI 95%)	5 yr (CI 95%)	10 yr (CI 95%)
1970	72% (64-79)	56% (47-64)	53% (44-61)
1980	81% (76-85)	63% (57-68)	60% (54-66)
1990	84% (81-87)	71% (67-75)	69% (64-72)
2000	85% (83-87)	75% (73-78)	73% (70-75)
2010	87% (83-91)	N/A	N/A
