# Supplementary material for: Survival of infants ≤24 months of age with brain tumors: A population-based study using the SEER database
Source: PLoS One. 2019 Sep 25;14(9):e0223051. doi: 10.1371/journal.pone.0223051 (PMC6760899; doi:10.1371/journal.pone.0223051)
Supplement: S4 Table — (XLSX) [file pone.0223051.s004.xlsx]

## Sheet: Sheet1
All Patients	Log-rank (Mantel-Cox) test p-value	Holm-Sidak corrected p-value	Benjamini-Hochberg (l/m)Q	Is Log-rank p-value < (i/m)Q	Hazard Ratio (Mantel-Haenszel)	95% CI of ratio
1970s vs 1980s	0.053	0.150722	0.025	No	0.7402	0.5458 to 1.004
1980s vs 1990s	0.0082	0.0323988	0.0125	Yes	0.7197	0.5640 to 0.9183
1990s vs 2000s	0.1485	0.274948	0.0375	No	0.8642	0.7089 to 1.053
2000s vs 2010s	0.4531	0.4531	0.05	No	0.8995	0.6820 to 1.186
