# Supplementary material for: Survival of infants ≤24 months of age with brain tumors: A population-based study using the SEER database
Source: PLoS One. 2019 Sep 25;14(9):e0223051. doi: 10.1371/journal.pone.0223051 (PMC6760899; doi:10.1371/journal.pone.0223051)
Supplement: S6 Table — (XLSX) [file pone.0223051.s006.xlsx]

## Sheet: Sheet1
Significant in both Holm-Sidak and Benjamini-Hochberg Correction	Significant in only Holm-Sidak
All Patients	Log-rank (Mantel-Cox) test p-value	Holm-Sidak corrected p-value	Benjamini-Hochberg (l/m)Q	Is Log-rank p-value < (i/m)Q	Hazard Ratio (Mantel-Haenszel)	95% CI of ratio
1970s vs 1980s	0.053	0.150722	0.025	No	0.7402	0.5458 to 1.004
1980s vs 1990s	0.0082	0.0323988	0.0125	Yes	0.7197	0.5640 to 0.9183
1990s vs 2000s	0.1485	0.274948	0.0375	No	0.8642	0.7089 to 1.053
2000s vs 2010s	0.4531	0.4531	0.05	No	0.8995	0.6820 to 1.186
Embryonal	Log-rank (Mantel-Cox) test p-value	Holm-Sidak corrected p-value	Benjamini-Hochberg (l/m)Q	Is Log-rank p-value < (i/m)Q	Hazard Ratio (Mantel-Haenszel)	95% CI of ratio
1970s vs 1980s	0.1244	0.328699	0.025	No	2.705	0.7601 to 9.623
1980s vs 1990s	0.0474	0.17654	0.0125	No	1.736	1.006 to 2.994
1990s vs 2000s	0.9549	0.9549	0.05	No	1.01	0.7265 to 1.403
2000s vs 2010s	0.8438	0.975602	0.0375	No	1.047	0.6602 to 1.662
1970s vs 1990s	0.0087	0.0258736	0.0166667	Yes	2.81	1.298 to 6.082
1980s vs 2000s	0.0531	0.10338	0.0333333	No	1.644	0.9933 to 2.720
1990s vs 2010s	0.8011	0.8011	0.05	No	1.067	0.6451 to 1.764
1970s vs 2000s	0.0112	0.0222746	0.025	Yes	2.632	1.246 to 5.559
1980s vs. 2010s	0.1034	0.1034	0.05	No	1.776	0.8896 to 3.547
1970s vs. 2010s	0.04	0.04	0.05	Yes	2.867	1.049 to 7.835
Diffuse Astrocytic and Oligodendroglial	Log-rank (Mantel-Cox) test p-value	Holm-Sidak corrected p-value	Benjamini-Hochberg (l/m)Q	Is Log-rank p-value < (i/m)Q	Hazard Ratio (Mantel-Haenszel)	95% CI of ratio
1970s vs 1980s	0.0121	0.0475286	0.0125	Yes	0.4953	0.2861 to 0.8574
1980s vs 1990s	0.0653	0.183386	0.025	No	0.6302	0.3857 to 1.030
1990s vs 2000s	0.6415	0.6415	0.05	No	1.111	0.7125 to 1.733
2000s vs 2010s	0.3914	0.629606	0.0375	No	0.7605	0.4067 to 1.422
Pilocytic Astrocytoma	Log-rank (Mantel-Cox) test p-value	Holm-Sidak corrected p-value	Benjamini-Hochberg (l/m)Q	Is Log-rank p-value < (i/m)Q	Hazard Ratio (Mantel-Haenszel)	95% CI of ratio
1980s vs 1990s	0.0001	0.00029997	0.0166667	Yes	0.09465	0.02808 to 0.3191
1990s vs 2000s	0.2644	0.458893	0.0333333	No	1.84	0.6307 to 5.367
2000s vs 2010s	0.5916	0.5916	0.05	No	0.6241	0.1114 to 3.495
Ependymal	Log-rank (Mantel-Cox) test p-value	Holm-Sidak corrected p-value	Benjamini-Hochberg (l/m)Q	Is Log-rank p-value < (i/m)Q	Hazard Ratio (Mantel-Haenszel)	95% CI of ratio
1970s vs 1980s	0.2607	0.453436	0.0375	No	0.7129	0.3953 to 1.286
1980s vs 1990s	0.0001	0.00039994	0.0125	Yes	0.3603	0.2153 to 0.6028
1990s vs 2000s	0.0149	0.0440373	0.025	Yes	0.5485	0.3383 to 0.8893
2000s vs 2010s	0.4716	0.4716	0.05	No	1.413	0.5513 to 3.622
Medulloblastoma	Log-rank (Mantel-Cox) test p-value	Holm-Sidak corrected p-value	Benjamini-Hochberg (l/m)Q	Is Log-rank p-value < (i/m)Q	Hazard Ratio (Mantel-Haenszel)	95% CI of ratio
1970s vs 1980s	0.4855	0.863807	0.025	No	0.8067	0.4411 to 1.475
1980s vs 1990s	0.637	0.868231	0.0375	No	0.8776	0.5101 to 1.510
1990s vs 2000s	0.0559	0.20554	0.0125	No	0.6108	0.3684 to 1.012
2000s vs 2010s	0.7515	0.7515	0.05	No	1.106	0.5928 to 2.064
1970s vs 1990s	0.4101	0.652018	0.0333333	No	0.7726	0.4182 to 1.427
1980s vs 2000s	0.01674	0.049395	0.0166667	No*	0.5176	0.3017 to 0.8878
1990s vs 2010s	0.6164	0.6164	0.05	No	0.8426	0.4312 to 1.647
1970s vs 2000s	0.0136	0.127972	0.005	No	0.4364	0.2258 to 0.8434
1980s vs. 2010s	0.0852	0.551321	0.01	No	0.5705	0.3010 to 1.081
1970s vs. 2010s	0.0984	0.645073	0.005	No	0.5347	0.2545 to 1.123
Choroid Plexus	Log-rank (Mantel-Cox) test p-value	Holm-Sidak corrected p-value	Benjamini-Hochberg (l/m)Q	Is Log-rank p-value < (i/m)Q	Hazard Ratio (Mantel-Haenszel)	95% CI of ratio
1990s vs 2000s	0.6858	0.968982	0.0166667	No	1.253	0.4196 to 3.744
2000s vs 2010s	0.9294	0.9294	0.05	No	0.9478	0.2890 to 3.108
1990s vs 2010s	0.6922	0.905259	0.0333333	No	1.35	0.3059 to 5.953
