# Supplementary material for: Survival of infants ≤24 months of age with brain tumors: A population-based study using the SEER database
Source: PLoS One. 2019 Sep 25;14(9):e0223051. doi: 10.1371/journal.pone.0223051 (PMC6760899; doi:10.1371/journal.pone.0223051)
Supplement: S7 Table — (XLSX) [file pone.0223051.s007.xlsx]

## Sheet: Sheet1
Embryonal
Year	# of subjects	1 yr (CI 95%)	5 yr (CI 95%)	10 yr (CI 95%)
1970	12	92% (54-99)	92% (54-99)	92% (54-99)
1980	35	75% (56-87)	63% (43-78)	63% (43-78)
1990	102	62% (51-70)	45% (34-54)	42% (32-52)
2000	213	61% (54-67)	46% (39-53)	43% (35-50)
2010	61	59% (44-71)	N/A	N/A
Diffuse astrocytic and oligodendroglial
Year	# of subjects	1 yr (CI 95%)	5 yr (CI 95%)	10 yr (CI 95%)
1970	60	79 % (66-88)	65% (51-77)	61% (47-73)
1980	126	91% (84-95)	79% (70-85)	75% (66-82)
1990	182	91% (86-94)	84% (78-89)	83% (77-88)
2000	351	89% (86-92)	84% (79-87)	82% (78-86)
2010	122	93% (85-97)	N/A	N/A
Ependymal
Year	# of subjects	1 yr (CI 95%)	5 yr (CI 95%)	10 yr (CI 95%)
1970	27	52% (32-70)	19% (6-37)	19% (6-37)
1980	47	76% (61-86)	28% (15-42)	22% (11-36)
1990	78	90% (80-95)	62% (49-72)	52% (40-63)
2000	147	95% (90-98)	77% (69-83)	67% (58-75)
2010	63	97% (87-99)	N/A	N/A
Medulloblastoma
Year	# of subjects	1 yr (CI 95%)	5 yr (CI 95%)	10 yr (CI 95%)
1970	37	66% (48-79)	45% (27-61)	45% (27-61)
1980	52	63% (48-74)	49% (34-62)	49% (34-62)
1990	57	77% (63-86)	52% (38-64)	48% (35-61)
2000	156	79% (71-84)	67% (59-74)	65% (57-72)
2010	57	77% (62-87)	N/A	N/A
Pilocytic astrocytoma
Year	# of subjects	1 yr (CI 95%)	5 yr (CI 95%)	10 yr (CI 95%)
1980	35	91% (76-97)	80% (62-90)	80% (62-90)
1990	86	1	96% (89-99)	96% (89-99)
2000	266	98% (96-99)	95% (92-97)	93% (88-97)
2010	95	99% (92-100)	N/A	N/A
Choroid plexus
Year	# of subjects	1 yr (CI 95%)	5 yr (CI 95%)	10 yr (CI 95%)
1990	14	92% (54-99)	67% (34-86)	67% (34-86)
2000	34	79% (60-90)	61% (41-76)	61% (41-76)
2010	22	88% (61-97)	N/A	N/A
