# Supplementary material for: Survival of infants ≤24 months of age with brain tumors: A population-based study using the SEER database
Source: PLoS One. 2019 Sep 25;14(9):e0223051. doi: 10.1371/journal.pone.0223051 (PMC6760899; doi:10.1371/journal.pone.0223051)
Supplement: S8 Table — (XLSX) [file pone.0223051.s008.xlsx]

## Sheet: Sheet1
Significant in both Holm-Sidak and Benjamini-Hochberg Correction
Embryonal	Log-rank (Mantel-Cox) test p-value	Holm-Sidak corrected p-value	Benjamini-Hochberg (l/m)Q	Is Log-rank p-value < (i/m)Q	Hazard Ratio (Mantel-Haenszel)	95% CI of ratio
Total vs 1970s	0.0694	0.250016	0.025	No	0.6366	0.391 to 1.037
Total vs 1980s	0.0136	0.0661754	0.0125	No	0.394	0.188 to 0.8258
Total vs 1990s	0.6121	0.6121	0.0625	No	1.082	0.7971 to 1.47
Total vs 2000s	0.5294	0.895779	0.0375	No	1.08	0.849 to 1.375
Total vs 2010s	0.5937	0.83492	0.0666667	No	1.131	0.7187 to 1.781
Diffuse Astrocytic and Oligodendroglial	Log-rank (Mantel-Cox) test p-value	Holm-Sidak corrected p-value	Benjamini-Hochberg (l/m)Q	Is Log-rank p-value < (i/m)Q	Hazard Ratio (Mantel-Haenszel)	95% CI of ratio
Total vs 1970s	0.00032185	0.00160821	0.01	Yes	2.70334	1.57239613 to 4.64772589
Total vs 1980s	0.445223	0.692223	0.04	No	1.16202	0.790282692 to 1.70860866
Total vs 1990s	0.198423	0.58716	0.02	No	0.794305	0.55919612 to 1.12826297
Total vs 2000s	0.5596	0.5596	0.05	No	1.09479	0.807583277 to 1.48415161
Total vs 2010s	0.3494	0.724614	0.03	No	0.7605	0.4287 to 1.349
Pilocytic Astrocytoma	Log-rank (Mantel-Cox) test p-value	Holm-Sidak corrected p-value	Benjamini-Hochberg (l/m)Q	Is Log-rank p-value < (i/m)Q	Hazard Ratio (Mantel-Haenszel)	95% CI of ratio
Total vs 1980s	0.00188177	0.00750586	0.0125	Yes	4.86364	1.79383378 to 13.1868549
Total vs 1990s	0.121975	0.323107	0.025	No	0.50186	0.209467089 to 1.2024003
Total vs 2000s	0.792646	0.792646	0.05	No	0.917552	0.483067596 to 1.74282514
Total vs 2010s	0.470565	0.719699	0.0375	No	0.57417	0.12720772 to 2.59159852
Ependymal	Log-rank (Mantel-Cox) test p-value	Holm-Sidak corrected p-value	Benjamini-Hochberg (l/m)Q	Is Log-rank p-value < (i/m)Q	Hazard Ratio (Mantel-Haenszel)	95% CI of ratio
Total vs 1970s	3.52e-07	1.76e-06	0.01	Yes	7.08004	3.33367327 to 15.0365415
Total vs 1980s	7.22e-07	2.888e-06	0.02	Yes	3.59849	2.16850971 to 5.97143368
Total vs 1990s	0.998722	0.998722	0.05	No	0.999698	0.690523178 to 1.44730203
Total vs 2000s	0.00145111	0.00434702	0.03	Yes	0.603202	0.441909214 to 0.82336601
Total vs 2010s	0.143747	0.266832	0.04	No	0.632997	0.342886475 to 1.16856431
Medulloblastoma	Log-rank (Mantel-Cox) test p-value	Holm-Sidak corrected p-value	Benjamini-Hochberg (l/m)Q	Is Log-rank p-value < (i/m)Q	Hazard Ratio (Mantel-Haenszel)	95% CI of ratio
Total vs 1970s	0.0598902	0.265667	0.01	No	1.70795	0.977943233 to 2.98289987
Total vs 1980s	0.206601	0.500569	0.03	No	1.35132	0.846904696 to 2.15616512
Total vs 1990s	0.390135	0.628064	0.04	No	1.21053	0.782941022 to 1.87164867
Total vs 2000s	0.108041	0.367034	0.02	No	0.778077	0.572943626 to 1.05665496
Total vs 2010s	0.58291	0.58291	0.05	No	0.862517	0.508755414 to 1.46226702
Choroid Plexus	Log-rank (Mantel-Cox) test p-value	Holm-Sidak corrected p-value	Benjamini-Hochberg (l/m)Q	Is Log-rank p-value < (i/m)Q	Hazard Ratio (Mantel-Haenszel)	95% CI of ratio
Total vs 1990s	0.732753	0.980913	0.0125	No	0.83717	0.301832847 to 2.32199293
Total vs 2000s	0.853921	0.978661	0.025	No	1.07322	0.505829666 to 2.27704486
Total vs 2010s	0.915588	0.915588	0.0375	No	1.06265	0.345466446 to 3.26867962
